# Supplementary material for: Influenza A H5N1 and H7N9 in China: A spatial risk analysis
Source: PLoS One. 2017 Apr 4;12(4):e0174980. doi: 10.1371/journal.pone.0174980 (PMC5380336; doi:10.1371/journal.pone.0174980)
Supplement: S1 File — Each entry represents a case location which we considered an ‘exact’ case location. For each entry, we provide the source of information, and information associated with the case e.g. latitude and longitude coordinates, date associated with poultry outbreak or human case, the host species associated with the sample. (CSV) [file pone.0174980.s012.csv]

Point ID	Longitude	Latitude	Onset_date	Virus host	Locality: description	Locality: Province	Coordinate data retrieved from
1	117.862	31.599	28-Jun-04	DP, chicken	Farm	Anhui	EMPRESI (ID:4978)
2	116.265	32.629	22-Feb-06	DP, chicken	Village	Anhui	EMPRESI (ID:105561)
3	115.353	33.27	28-Jan-04	DP, chicken	Village	Anhui	EMPRESI (ID:3660)
4	112.858	22.491	13-Jun-08	DP, duck	Unspecified	Guangdong	EMPRESI (ID:128117)
5	114.312	25.118	6-Feb-04	DP, mixed (unspecified, chicken, goose)	Unspecified	Guangdong	EMPRESI (ID:3996)
6	116.35	23.55	30-Jan-04	DP, mixed (unspecified, chicken, duck, goose)	Village	Guangdong	EMPRESI (ID:3902)
7	110.904	21.697	7-Feb-04	DP, mixed (duck, chicken)	Unspecified	Guangdong	EMPRESI (ID:3876)
8	113.196	22.232	7-Feb-04	DP, mixed (duck, unspecified chicken)	Unspecified	Guangdong	EMPRESI (ID:3872)
9	116.646	23.672	24-Jan-04	DP, mixed (duck, chicken, goose)	Unspecified	Guangdong	EMPRESI (ID:3590)
10	108.233	22.8333	12-Feb-08	human	Unspecified	Guangxi	EMPRESI (ID:173026)
11	107.696	23.166	20-Jan-04	DP, mixed (duck, chicken)	Unspecified	Guangxi	EMPRESI (ID:3574)
12	115.938	30.083	4-Feb-04	DP, mixed (unspecified, chicken, duck, goose)	Unspecified	Hubei	EMPRESI (ID:3990)
13	112.144	28.518	12-May-07	DP, chicken	Village	Hunan	EMPRESI (ID:122208)
14	112.986	28.256	14-Aug-06	DP, duck	Farm	Hunan	EMPRESI (ID:112454)
15	111.592	26.461	25-Nov-05	DP, mixed (duck, unspecified chicken)	Village	Hunan	EMPRESI (ID:102260)
16	112.779	27.618	26-Oct-05	DP, mixed (duck, unspecified chicken)	Village	Hunan	EMPRESI (ID:101491)
17	112.374	28.579	27-Jan-04	DP, mixed (duck, chicken)	Unspecified	Hunan	EMPRESI (ID:3928)
18	110.629	26.732	26-Jan-04	DP, mixed(duck, chicken, goose)	Farm	Hunan	EMPRESI (ID:3900)
19	113.277	29.256	23-Jan-04	DP, chicken	Village	Hunan	EMPRESI (ID:3650)
20	116.59	28.236	2-Feb-04	DP, mixed (duck, chicken)	Unspecified	Jiangxi	EMPRESI (ID:3720)
21	117.245	28.293	22-Jan-04	DP, mixed (duck, chicken)	Unspecified	Jiangxi	EMPRESI (ID:3710)
22	99.43	37.01	9-Jul-15	WB, great black-headed gull	Lake	Qinghai	EMPRESI (ID:205830)
23	100.131908	37.330017	23-Apr-06	WB, bar-headed goose	Lake	Qinghai	EMPRESI (ID:154340)
24	100.6135479	36.2810308	8-May-09	WB, mixed (bar-headed goose, great crested grebe, brown-headed gull)	Lake	Qinghai	EMPRESI (ID:132543)
25	121.358757	31.195476	15-Jul-05	Tiger	Zoo	Shanghai	EMPRESI (ID:173014)
26	112.879	36.117	20-Jun-06	DP, chicken	Unspecified	Shanxi	EMPRESI (ID:111214)
27	113.392	36.414	20-Jun-06	DP, chicken	Unspecified	Shanxi	EMPRESI (ID:111202)
28	112.828	36.076	17-Jun-06	DP, chicken	Unspecified	Shanxi	EMPRESI (ID:111141)
29	111.779	37.146	10-Nov-05	DP, chicken	Village	Shanxi	EMPRESI (ID:102033)
30	90.956	29.638	6-Feb-08	DP, chicken	Unspecified	Tibet	EMPRESI (ID:127224)
31	91.089	29.276	21-Jan-08	DP, unspecified	Unspecified	Tibet	EMPRESI (ID:126962)
32	103.037	25.339	12-Feb-04	DP, mixed (duck, unspecified chicken)	Unspecified	Yunnan	EMPRESI (ID:3994)
33	102.744	25.015	1-Feb-04	DP, mixed (duck, unspecified chicken)	Village	Yunnan	EMPRESI (ID:3688)
34	120.047	28.889	20-Jan-04	DP, mixed (duck, chicken, goose)	Village	Zhejiang	EMPRESI (ID:3608)
35	120.088798	31.653484	12-Sep-14	DP, unspecified	Market	Jiangsu	OIE report (ID:16342)
36	102.333961	25.024728	12-Sep-14	DP, unspecified	Market	Yunnan	OIE report (ID:16342)
37	106.764648	22.118537	12-Sep-14	DP, unspecified	Market	Guangxi	OIE report (ID:16342)
38	112.390197	28.841184	12-Sep-14	DP, unspecified	Market	Hunan	OIE report (ID:16342)
39	113.49418	22.305244	12-Sep-14	DP, unspecified	Market	Guangdong	OIE report (ID:16342)
40	101.794625	36.624555	12-Sep-14	DP, unspecified	Market	Qinghai	OIE report (ID:16342)
41	113.021086	28.190647	12-Sep-14	DP, unspecified	Market	Hunan	OIE report (ID:16342)
42	100.233036	25.594263	12-Sep-14	DP, unspecified	Market	Yunnan	OIE report (ID:16342)
43	91.079874	29.653663	12-Sep-14	DP, unspecified	Market	Tibet	OIE report (ID:16342)
44	105.954028	26.253591	12-Sep-14	DP, unspecified	Market	Guizhou	OIE report (ID:16342)
45	106.419928	23.138984	12-Sep-14	DP, unspecified	Market	Guangxi	OIE report (ID:16342)
46	108.275862	22.842807	12-Feb-15	Tiger	Zoo	Guangxi	MOA report
47	115.032427	29.726227	7-Jan-15	DP, unspecified	Village	Hubei	OIE report (ID:14646)
48	104.16831	37.145736	6-Jun-12	DP, chicken	Village	Gansu	MOA report
49	106.1819	36.231983	18-Apr-12	DP, chicken	Village	Ningxia	MOA report
50	91.088795	29.62866	12-Dec-11	DP, unspecified	Village	Tibet	MOA report
51	105.927241	26.246125	13-Feb-14	DP, chicken	Village	Guizhou	OIE report (ID: 16342)
52	111.13713	34.779469	12-Sep-14	WB (Common Pochard, Greater Scaup, Whooper Swan)	Lake	Henan	OIE report (ID: 16959)
