# Supplementary material for: Influenza A H5N1 and H7N9 in China: A spatial risk analysis
Source: PLoS One. 2017 Apr 4;12(4):e0174980. doi: 10.1371/journal.pone.0174980 (PMC5380336; doi:10.1371/journal.pone.0174980)
Supplement: S2 File — Each entry represents a case location which we considered an ‘exact’ case location. For each entry, we provide the source of information, and information associated with the case e.g. latitude and longitude coordinates, date associated with poultry outbreak or human case, the host species associated with the sample. (CSV) [file pone.0174980.s013.csv]

Point ID	Longitude	Latitude	Onset date	Virus host	Locality description	Province	Coordinate data retrieved from
1	120.0964	30.86611	29-Mar-13	human	Not specified	Zhejiang	EMPRESI (ID: 175440)
2	118.7778	32.06167	16-Apr-13	human	Not specified	Jiangsu	EMPRESI (ID: 175491)
3	119.0036	32.67863	14-Apr-13	human	Not specified	Anhui	EMPRESI (ID: 175566)
4	120.1689	30.25528	15-Apr-13	human	Not specified	Zhejiang	EMPRESI (ID: 175565)
5	119.2381	26.06712	21-Apr-13	human	Not specified	Fujian	EMPRESI (ID: 175689)
6	110.6319	26.72661	23-Apr-13	human	Not specified	Hunan	EMPRESI (ID: 175690)
7	119.5214	25.5293	29-Apr-13	human	Not specified	Fujian	EMPRESI (ID: 175691)
8	113.7514	23.02061	5-May-13	DP, chicken	Not specified	Guangdong	EMPRESI (ID: 175698)
9	115.9699	28.43093	5-May-13	DP, chicken	Not specified	Jiangxi	EMPRESI (ID: 175697)
10	117.2632	34.79506	5-May-13	DP, unspecified	Market	Shandong	EMPRESI (ID: 175696)
11	119.2737	26.04659	26-Apr-13	human	Not specified	Fujian	EMPRESI (ID: 175692)
12	115.9439	28.54565	3-May-13	human	Not specified	Jiangxi	EMPRESI (ID: 175751)
13	113.8081	23.26027	4-Apr-13	DP, chicken	Not specified	Guangdong	EMPRESI (ID: 176216)
14	121.2698	31.09639	4-Apr-13	DP, pigeon	Market	Shanghai	Google search, EMPRESI (ID: 175315)
15	113.7822	22.94139	5-May-13	DP, chicken	Market	Guangdong	Google search, EMPRESI (ID: 175698)
16	120.1892	30.29207	21-Dec-13	DP, unspecified	Market	Zhejiang	Google search, MOA (Dec-2013 report)
17	121.4821	31.68118	May-15	WB, Tree sparrow	Park	Shanghai	Google search, Zhao et al (2014)
18	120.1026	30.85752	6-Aug-14	DP, unspecified	Market	Zhejiang	Google search, Han et al (2014)
19	119.694	30.63441	13-Jan-15	DP, duck	Market	Zhejiang	Google search, EMPRESI (ID: 205505, 205504)
20	113.4298	23.12414	May-15	DP, chicken	Market	Guangdong	Baidu search, MOA (May-2015 report)
21	117.2198	30.70138	May-15	DP, chicken	Market	Guangdong	Baidu search, MOA (May-2015 report)
22	117.2282	30.70822	May-15	DP, chicken	Market	Guangdong	Baidu search, MOA (May-2015 report)
23	117.3729	32.95669	May-15	DP, duck	Market	Guangdong	Baidu search, MOA (May-2015 report)
24	117.2282	30.70822	May-15	DP, duck	Market	Guangdong	Baidu search, MOA (May-2015 report)
25	119.4445	32.81378	Apr-15	DP, chicken	Market	Jiangsu	Baidu search, MOA (Apr-2015 report)
26	119.4518	32.79359	Apr-15	DP, environmental	Market	Jiangsu	Baidu search, MOA (Apr-2015 report)
27	119.9104	31.01834	Apr-15	DP, environmental	Market	Zhejiang	Baidu search, MOA (Apr-2015 report)
28	119.9083	31.00514	Apr-15	DP, duck	Market	Zhejiang	Baidu search, MOA (Apr-2015 report)
29	119.9296	31.00398	Apr-15	DP, chicken	Market	Zhejiang	Baidu search, MOA (Apr-2015 report)
30	119.285	25.96727	Apr-15	DP, Mixed (2 chicken, 1 environmental)	Market	Fujian	Baidu search, MOA (Apr-2015 report)
31	116.6861	28.99031	Apr-15	DP, chicken	Market	Jiangxi	Baidu search, MOA (Apr-2015 report)
32	116.4119	29.48177	Apr-15	DP, chicken	Market	Jiangxi	Baidu search, MOA (Apr-2015 report)
33	116.2691	28.37576	Apr-15	DP, chicken	Market	Jiangxi	Baidu search, MOA (Apr-2015 report)
34	114.8881	30.40489	Apr-15	DP, chicken	Market	Hubei	Baidu search, MOA (Apr-2015 report)
35	114.8906	30.41082	Apr-15	DP, chicken	Market	Hubei	Baidu search, MOA (Apr-2015 report)
36	113.3402	23.09149	Apr-15	DP, chicken	Market	Guangdong	Baidu search, MOA (Apr-2015 report)
37	113.3331	23.1004	Apr-15	DP, chicken	Market	Guangdong	Baidu search, MOA (Apr-2015 report)
38	113.2162	23.25511	Apr-15	DP, chicken	Market	Guangdong	Baidu search, MOA (Apr-2015 report)
39	113.5837	22.7504	Apr-15	DP, chicken	Market	Guangdong	Baidu search, MOA (Apr-2015 report)
40	114.1524	22.6192	Apr-15	DP, chicken	Market	Guangdong	Baidu search, MOA (Apr-2015 report)
41	114.1613	22.62335	Apr-15	DP, chicken	Market	Guangdong	Baidu search, MOA (Apr-2015 report)
42	121.4319	31.00522	Feb-15	DP, duck	Market	Shanghai	Baidu search, MOA (Feb-2015 report)
43	121.3784	31.00336	Feb-15	DP, environmental	Market	Shanghai	Baidu search, MOA (Feb-2015 report)
44	119.7963	25.51231	Feb-15	DP, environmental	Market	Fujian	Baidu search, MOA (Feb-2015 report)
45	117.0108	23.67477	Feb-15	DP, chicken	Market	Guangdong	Baidu search, MOA (Feb-2015 report)
46	115.351	22.96653	Feb-15	DP, chicken	Market	Guangdong	Baidu search, MOA (Feb-2015 report)
47	113.0267	28.24205	Jan-15	DP, environmental	Market	Hunan	Baidu search, MOA (Jan-2015 report)
48	118.1165	24.47571	Jan-15	DP, chicken	Market	Fujian	Baidu search, MOA (Jan-2015 report)
49	115.37	22.77405	Jan-15	DP, chicken	Market	Guangdong	Baidu search, MOA (Jan-2015 report)
50	120.628	31.26895	Dec-14	DP, chicken	Market	Jiangsu	Baidu search, MOA (Dec-2014 report)
51	120.6374	31.28151	Dec-14	DP, environmental	Farm	Jiangsu	Baidu search, MOA (Dec-2014 report)
52	120.1922	30.6482	Dec-14	DP, chicken	Market	Zhejiang	Baidu search, MOA (Dec-2014 report)
53	119.7003	30.63901	Dec-14	DP, chicken	Market	Zhejiang	Baidu search, MOA (Dec-2014 report)
54	120.5616	27.6073	Dec-14	DP, duck	Market	Zhejiang	Baidu search, MOA (Dec-2014 report)
55	87.55482	43.82141	Dec-14	DP, Mixed (1 chicken, 1 environmental)	Market	Xinjiang Uygur Autonomous Region	Baidu search, MOA (Dec-2014 report)
56	118.1204	24.53868	Nov-14	DP, Mixed (1 chicken, 1 duck)	Market	Fujian	Baidu search, MOA (Nov-2014 report)
57	101.6671	36.96813	Nov-14	DP, environmental	Slaughterhouse	Qinghai	Baidu search, MOA (Nov-2014 report)
58	115.0768	35.79102	Jun-14	DP, chicken	Market	Henan	Baidu search, MOA (Jun-2014 report)
59	120.0888	31.65348	May-14	DP, Mixed (5 chicken, 3 duck)	Market	Jiangsu	Baidu search, MOA (May-2014 report)
60	118.8579	33.29933	May-14	DP, chicken	Market	Jiangsu	Baidu search, MOA (May-2014 report)
61	113.9662	23.12409	Apr-14	DP, chicken	Market	Guangdong	Baidu search, MOA (Apr-2014 report)
62	119.285	25.96727	Apr-14	DP, chicken	Market	Fujian	Baidu search, MOA (Apr-2014 report)
63	118.1204	24.53868	Apr-14	DP, chicken	Market	Fujian	Baidu search, MOA (Apr-2014 report)
64	113.2041	22.21988	Mar-14	DP, chicken	Market	Guangdong	Baidu search, MOA (Mar-2014 report)
65	113.6288	28.15262	Feb-14	DP, pigeon	Market	Hunan	Baidu search, MOA (Feb-2014 report)
66	112.2071	27.46643	Feb-14	DP, chicken	Market	Hunan	Baidu search, MOA (Feb-2014 report)
67	113.3127	22.21823	Feb-14	DP, chicken	Market	Guangdong	Baidu search, MOA (Feb-2014 report)
68	112.9356	28.21731	Feb-14	DP, chicken	Market	Hunan	Baidu search, MOA (Feb-2014 report)
69	112.2071	27.46643	Feb-14	DP, chicken	Market	Hunan	Baidu search, MOA (Feb-2014 report)
