# Supplementary material for: Influenza A H5N1 and H7N9 in China: A spatial risk analysis
Source: PLoS One. 2017 Apr 4;12(4):e0174980. doi: 10.1371/journal.pone.0174980 (PMC5380336; doi:10.1371/journal.pone.0174980)
Supplement: S3 File — Final computed H5N1 relative risk values for each cell (approximately 1km2) in China in ASCII format. (ZIP) [file pone.0174980.s014.zip]

Archive with 2 entries (2 files):
- sfile3.asc
- SFile3.prj
